# Supplementary material for: Identification of Subtypes and a Prognostic Gene Signature in Colon Cancer Using Cell Differentiation Trajectories
Source: Front Cell Dev Biol. 2021 Dec 13;9:705537. doi: 10.3389/fcell.2021.705537 (PMC8710730; doi:10.3389/fcell.2021.705537)
Supplement: Supplementary file 1 [file Table4.XLS]

## Sheet: Sheet1
Sample_ID	ACAA2-hole1	ACAA2-hole2	SRI-hole1	SRI-hole2	UGT2A3-hole1	UGT2A3-hole2	KPNA2-hole1	KPNA2-hole2	MRPL3-hole1	MRPL3-hole2	GAPDH-hole1	GAPDH-hole2	ACAA2-meanCt	SRI-meanCt	UGT2A3-meanCt	KPNA2-meanCt	MRPL3-meanCt	GAPDH-meanCt	ACAA2_△Ct	SRI_△Ct	UGT2A3_△Ct	KPNA2_△Ct	MRPL3_△Ct	ACAA2_△△Ct	SRI_△△Ct	UGT2A3_△△Ct	KPNA2_△△Ct	MRPL3_△△Ct	ACAA2_2^-△△Ct	SRI_2^-△△Ct	UGT2A3_2^-△△Ct	KPNA2_2^-△△Ct	MRPL3_2^-△△Ct
Normal_1	26.47	25.64	25.58	24.84	22.19	21.79	23.5	23.37	27.09	26.67	28.53	24.81	26.055	25.21	21.9924	23.4354	26.8791	26.6695	-0.614534	-1.45953	-4.67713	-3.23416	0.209615	0.185432	0.735022	-2.1475	-2.29816	1.29296	0.879386	0.600809	4.4306	4.91831	0.408112
Tumor_1	30.18	29.59	30.84	29.61	25.43	24.68	23.13	23.31	24.78	24.56	27.3	26.32	29.885	30.2252	25.0528	23.2197	24.6696	26.81	3.07497	3.41516	-1.7572	-3.59036	-2.14042	3.87493	5.60971	0.772427	-2.65437	-1.05707	0.0681599	0.020479	0.585432	6.2957	2.08071
Normal_2	26.64	26.73	24.16	25.36	23.7	23.28	25.09	24.67	28.6	27.99	27.45	26.93	26.685	24.7619	23.4883	24.8778	28.2929	27.1904	-0.5054	-2.42853	-3.70209	-2.31262	1.10249	0.294566	-0.233969	-1.17246	-1.37662	2.18584	0.815318	1.17607	2.25395	2.5966	0.219785
Tumor_2	31.43	30.43	31.93	30.97	28.33	27.36	24.67	24.46	25.46	24.87	26.53	27.94	30.93	31.451	27.8465	24.567	25.1657	27.2345	3.69547	4.21642	0.611924	-2.6675	-2.06887	4.49543	6.41097	3.14155	-1.73151	-0.985518	0.0443343	0.0117518	0.113318	3.32074	1.98002
Normal_3	25.21	23.68	27.13	26.19	22.58	22.17	24.31	23.71	26.59	25.79	27.74	24.62	24.445	26.6601	22.3725	24.0097	26.1881	26.1805	-1.73547	0.4796	-3.80796	-2.17079	0.00758359	-0.935508	2.67416	-1.27833	-1.23479	1.09093	1.91256	0.156675	2.42559	2.35348	0.469458
Tumor_3	29.8	28.81	30.05	29.34	24.98	24.08	23.76	23.97	24.6	23.95	26.61	27.12	29.305	29.696	24.5301	23.8651	24.2758	26.8657	2.43933	2.83032	-2.33561	-3.0006	-2.58984	3.23929	5.02487	0.194019	-2.0646	-1.50649	0.105895	0.0307159	0.874167	4.18318	2.84117
Normal_4	23.64	23.91	23.58	22.84	22.89	22.51	24.71	23.89	26.56	26.16	26.91	24.79	23.7758	23.2121	22.7021	24.298	26.361	25.8485	-2.07261	-2.6364	-3.14634	-1.55049	0.512569	-1.27265	-0.441844	-0.616712	-0.614495	1.59592	2.41604	1.35834	1.53338	1.53102	0.330812
Tumor_4	29.91	28.96	29.13	28.63	26.68	26.62	24.79	24.41	24.74	23.87	25.08	26.74	29.435	28.8804	26.6496	24.6016	24.3058	25.9116	3.52343	2.96879	0.738062	-1.30995	-1.60577	4.3234	5.16335	3.26769	-0.373957	-0.522425	0.0499492	0.0279048	0.103831	1.2959	1.43637
Normal_5	25.61	24.06	22.76	21.92	22.86	21.97	24.58	23.77	26.08	25.87	26.34	24.62	24.834	22.3383	22.4128	24.1743	25.9754	25.4807	-0.646626	-3.14237	-3.06791	-1.3064	0.494757	0.15334	-0.947814	-0.538278	-0.370402	1.57811	0.899166	1.92895	1.45224	1.29271	0.334921
Tumor_5	29.2	28.86	27.47	27.92	26.63	25.83	23.97	23.64	24.7	24.76	27.12	26.84	29.0277	27.6936	26.2278	23.8045	24.7313	26.9823	2.04538	0.711214	-0.754491	-3.17785	-2.25102	2.84534	2.90577	1.77514	-2.24186	-1.16768	0.139145	0.133437	0.292166	4.73005	2.2465
Normal_6	23.5	23.92	22.7	21.77	23.69	22.89	25.12	24.51	26.54	26.15	27.03	24.99	23.7121	22.234	23.2892	24.8161	26.3428	26.0124	-2.3003	-3.77837	-2.72316	-1.19627	0.330407	-1.50034	-1.58381	-0.193532	-0.260277	1.41376	2.82909	2.99761	1.14356	1.19771	0.375333
Tumor_6	29.44	28.75	28.25	27.44	25.98	25.49	24.19	24.57	25	24.59	27.78	26.45	29.0951	27.8439	25.7336	24.3784	24.7972	27.1157	1.97941	0.728245	-1.38207	-2.73732	-2.31849	2.77938	2.9228	1.14756	-1.80132	-1.23515	0.145655	0.131871	0.45139	3.4854	2.35405
Normal_7	27.14	26.47	23.03	22.75	21.89	21.49	23.31	22.89	24.64	24.43	26.79	23.48	26.8045	22.8885	21.6909	23.0979	24.5335	25.1367	1.66772	-2.2482	-3.44582	-2.0388	-0.603209	2.46769	-0.0536467	-0.916193	-1.10281	0.480139	0.18078	1.03789	1.88713	2.14772	0.716909
Tumor_7	27.05	27.43	26.01	25.41	23.42	22.75	22.94	22.13	23.49	22.86	26.85	25.67	27.2386	25.7092	23.083	22.5347	23.1768	26.2604	0.978201	-0.551266	-3.1774	-3.72573	-3.08368	1.77817	1.64329	-0.647773	-2.78973	-2.00034	0.291554	0.320126	1.56675	6.91502	4.00093
Normal_8	22.4	22.86	24.56	23.65	22.86	22.86	24.3	24.11	25.7	25.51	28.94	24.69	22.6317	24.1055	22.8617	24.2069	25.6029	26.8156	-4.18391	-2.71012	-3.95397	-2.60878	-1.21278	-3.38394	-0.515567	-1.42435	-1.67279	-0.129433	10.4392	1.42956	2.68393	3.1883	1.09386
Tumor_8	27.92	27.64	26.9	26.46	25.59	24.65	24.27	23.14	24.58	24.64	25.38	25.98	27.78	26.6798	25.1184	23.7037	24.6115	25.6796	2.1004	1.00022	-0.561177	-1.97583	-1.06811	2.90037	3.19478	1.96845	-1.03984	0.0152416	0.133938	0.109213	0.255527	2.056	0.989491
Normal_9	24.59	23.74	21.94	21.12	24.24	23.83	25.21	25.19	26.63	26.41	26	26.61	24.1626	21.5298	24.0331	25.199	26.5188	26.3045	-2.14191	-4.7747	-2.2714	-1.10546	0.214287	-1.34194	-2.58015	0.258232	-0.169467	1.29764	2.53492	5.98001	0.836112	1.12464	0.406792
Tumor_9	28.46	28.75	28.15	26.74	26.52	25.54	25.77	25.15	25.6	25.03	28.13	27.71	28.607	27.4457	26.0287	25.4592	25.3139	27.9185	0.688584	-0.472786	-1.88975	-2.45928	-2.60455	1.48855	1.72177	0.63988	-1.52329	-1.52121	0.356371	0.303177	0.641766	2.87446	2.87031
Normal_10	26.73	26.83	20.97	21.38	23.9	22.97	24.86	24.44	25.99	25.58	28.44	24.98	26.7798	21.1742	23.4337	24.6475	25.7875	26.7116	0.0681972	-5.53741	-3.2779	-2.06404	-0.924106	0.868163	-3.34286	-0.748267	-1.12804	0.159242	0.547844	10.1461	1.67977	2.18562	0.895496
Tumor_10	27.38	27.61	26.98	26.38	26.21	25.97	24.11	23.79	25.06	24.68	27.64	27.03	27.4945	26.68	26.0917	23.9495	24.8687	27.3367	0.157794	-0.65672	-1.245	-3.38722	-2.46798	0.95776	1.53784	1.28463	-2.45122	-1.38463	0.514856	0.344402	0.410476	5.46879	2.61105
Normal_11	26.86	26.39	23.89	22.93	24.63	24.62	24.58	25.17	26.6	26.19	26.14	25.77	26.625	23.411	24.6258	24.8735	26.3949	25.9557	0.669325	-2.54468	-1.32987	-1.08218	0.439175	1.46929	-0.350122	1.19976	-0.146181	1.52252	0.36116	1.27467	0.435348	1.10664	0.348077
Tumor_11	27.15	28.02	27.22	27.02	27.29	26.09	24.44	23.83	25.98	25.85	25.62	26.97	27.5865	27.1217	26.6879	24.1329	25.9171	26.294	1.29248	0.827745	0.393858	-2.16113	-0.376869	2.09245	3.0223	2.92349	-1.22513	0.706479	0.234482	0.123083	0.131808	2.33777	0.612814
Normal_12	24.44	23.45	22.77	21.87	23.66	23.66	25.27	24.66	25.68	25.47	25.6	24.73	23.9427	22.3211	23.6604	24.9627	25.5768	25.1657	-1.22296	-2.8446	-1.50525	-0.202933	0.411144	-0.422995	-0.650046	1.02438	0.733063	1.49449	1.34071	1.56922	0.491622	0.601625	0.354906
Tumor_12	27.1	26.95	27.01	25.98	25.46	25.76	24.33	25.67	25.75	24.96	25.42	26.83	27.0237	26.4973	25.6079	24.9987	25.3549	26.125	0.898694	0.372276	-0.517113	-1.12631	-0.770113	1.69866	2.56683	2.01252	-0.190317	0.313235	0.308072	0.168774	0.247841	1.14101	0.804835
Normal_13	22.24	21.96	20.74	20.64	22.84	22.83	25.62	24.81	25.72	25.72	26.4	24.94	22.1022	20.6878	22.8349	25.214	25.7207	25.6684	-3.56625	-4.98063	-2.83351	-0.454449	0.0522984	-2.76628	-2.78608	-0.303883	0.481547	1.13565	6.80352	6.89752	1.23446	0.716209	0.455131
Tumor_13	27.53	26.84	26.5	25.59	25.99	25.78	25.32	23.53	24.1	23.87	25.03	27.44	27.185	26.0439	25.8828	24.4268	23.9849	26.2347	0.9503	-0.19084	-0.351916	-1.80789	-2.24978	1.75027	2.00372	2.17771	-0.871899	-1.16643	0.297247	0.249357	0.221026	1.83007	2.24455
Normal_14	22.1	20.54	21.89	21.74	22.95	23.08	25.3	24.49	25.05	24.95	25.8	24.08	21.3184	21.8154	23.0135	24.895	25.002	24.9405	-3.62209	-3.12507	-1.92701	-0.045437	0.0614988	-2.82212	-0.930511	0.602622	0.890558	1.14485	7.07201	1.90595	0.658556	0.539405	0.452238
Tumor_14	27.04	25.82	25.42	24.86	24.77	24.57	23.61	22.97	24.98	24.77	24.67	26.18	26.429	25.1402	24.67	23.2925	24.8765	25.4257	1.00336	-0.285457	-0.755633	-2.13319	-0.549215	1.80332	1.9091	1.774	-1.19719	0.534133	0.286514	0.266259	0.292398	2.29293	0.690573
Normal_15	22.24	22.63	19.86	18.89	22.95	21.95	24.35	23.74	24.62	23.68	26.39	24.47	22.4344	19.3764	22.4515	24.0463	24.1511	25.4324	-2.99808	-6.05606	-2.98095	-1.38619	-1.28136	-2.19811	-3.86151	-0.451317	-0.450195	-0.198012	4.58879	14.5355	1.36729	1.36623	1.14712
Tumor_15	24.22	24.54	24.62	23.98	25.39	25.18	23.99	22.99	24.97	24.68	26.02	25.97	24.3811	24.2992	25.2855	23.4921	24.826	25.9955	-1.61435	-1.69625	-0.709978	-2.50337	-1.16947	-0.814388	0.498302	1.81965	-1.56738	-0.0861265	1.75855	0.707939	0.28329	2.96366	1.06152
Normal_16	29.98	28.37	23.41	22.74	25.35	24.86	26.95	26.53	26.66	26.76	26.13	26.73	29.1756	23.0731	25.1061	26.7393	26.7111	26.4324	2.7432	-3.35929	-1.32626	0.306959	0.278733	3.54316	-1.16473	1.20336	1.24295	1.36208	0.085783	2.24191	0.434262	0.422506	0.389021
Tumor_16	26.84	25.39	26.62	26.48	27.3	27.11	26.27	25.34	24.79	25.04	27.18	27.53	26.1166	26.5478	27.2053	25.8027	24.9167	27.3566	-1.23996	-0.808785	-0.151272	-1.55387	-2.43988	-0.439991	1.38577	2.37836	-0.617879	-1.35653	1.3566	0.382685	0.192328	1.53462	2.56069
Normal_17	27.67	26.06	28.71	27.94	24.58	24.04	26.65	26.43	25.88	25.46	25.49	25.94	26.8674	28.3255	24.3124	26.5381	25.6693	25.7157	1.15171	2.6098	-1.40326	0.822466	-0.0463351	1.95168	4.80436	1.12636	1.75846	1.03701	0.258515	0.0357885	0.458069	0.295563	0.487335
Tumor_17	25.87	24.89	25.83	25.72	26.32	26.11	23.79	22.79	25.77	25.67	24.35	26.96	25.3803	25.7764	26.2127	23.2882	25.7211	25.6566	-0.276244	0.119834	0.556128	-2.36836	0.0645192	0.523722	2.31439	3.08576	-1.43236	1.14787	0.695575	0.201048	0.117786	2.69888	0.451292
Normal_18	26.92	27.34	27.57	26.58	22.79	23.01	26.03	25.81	24.18	23.86	26.14	24.31	27.1288	27.0766	22.9017	25.9187	24.0191	25.2257	1.90309	1.85094	-2.32395	0.693	-1.20655	2.70305	4.0455	0.205683	1.629	-0.123201	0.153568	0.0605596	0.867128	0.323313	1.08915
Tumor_18	NA	NA	NA	NA	25.28	25.26	23.98	23.04	24.68	23.86	23.89	25.74	NA	NA	25.2685	23.5088	24.2711	24.8126	NA	NA	0.455974	-1.30375	-0.541442	NA	NA	2.9856	-0.367751	0.541906	NA	NA	0.126254	1.29034	0.686863
Normal_19	24.13	24.86	28.6	27.69	24.97	25.12	27.18	26.74	25.51	24.95	24.07	26.23	24.4951	28.1455	25.0429	26.9592	25.23	25.1523	-0.65729	2.99316	-0.109493	1.80686	0.07765	0.142676	5.18772	2.42014	2.74285	1.161	0.905838	0.0274373	0.186839	0.149389	0.447203
Tumor_19	NA	NA	NA	NA	28.39	28.17	24.85	25.15	25.91	24.89	25.35	26.83	NA	NA	28.2786	24.9979	25.3985	26.0895	NA	NA	2.18904	-1.0916	-0.691022	NA	NA	4.71867	-0.155606	0.392326	NA	NA	0.0379787	1.11389	0.7619
Normal_20	29.25	28.75	27.05	26.42	26.45	25.86	27.15	26.54	26.11	25.84	26.81	27.06	29.0006	26.7371	26.1564	26.8455	25.9744	26.9357	2.06486	-0.198654	-0.779348	-0.0901933	-0.961362	2.86483	1.9959	1.75028	0.845802	0.121986	0.137278	0.250711	0.297244	0.556401	0.918922
Tumor_20	NA	NA	29.13	28.19	28.07	27.18	26.49	26.15	26.57	25.68	25.64	28.03	NA	28.6612	27.6226	26.3192	26.1248	26.8366	NA	1.82467	0.786047	-0.517396	-0.711783	NA	4.01923	3.31568	0.418599	0.371565	NA	0.0616724	0.100434	0.748151	0.772944
