# Supplementary material for: Identification of Subtypes and a Prognostic Gene Signature in Colon Cancer Using Cell Differentiation Trajectories
Source: Front Cell Dev Biol. 2021 Dec 13;9:705537. doi: 10.3389/fcell.2021.705537 (PMC8710730; doi:10.3389/fcell.2021.705537)
Supplement: Supplementary file 4 [file Table5.XLS]

## Sheet: Sheet1
Hub CDRGs	Module
AC132217.1	magenta module
FP236383.2	magenta module
FP236383.3	magenta module
FP671120.3	magenta module
AC005912.1	blue module
AC008038.1	blue module
AC024293.1	blue module
AC073621.1	blue module
AC099336.2	blue module
AC099560.2	blue module
AC115223.1	blue module
AL590867.2	blue module
AP002990.1	blue module
AP005202.1	blue module
EEF1A1P11	blue module
EEF1A1P13	blue module
EEF1A1P19	blue module
EEF1A1P5	blue module
EEF1A1P6	blue module
EEF1B2P3	blue module
LRRC75A	blue module
NPM1P27	blue module
RPL10P16	blue module
RPL10P9	blue module
RPL13AP5	blue module
RPL15P3	blue module
RPL18AP3	blue module
RPL23AP42	blue module
RPL3P4	blue module
RPL7AP30	blue module
RPL7AP6	blue module
RPL7P1	blue module
RPL7P23	blue module
RPL7P9	blue module
RPL9P7	blue module
RPLP0P6	blue module
RPS3AP26	blue module
RPS3AP5	blue module
RPS3AP6	blue module
RPS7P11	blue module
